# Supplementary material for: Unveiling Chemical Profile and Insecticidal Potential of Essential Oils from Leaves of Seven Eugenia L. Species (Myrtaceae)
Source: Plants (Basel). 2026 May 5;15(9):1406. doi: 10.3390/plants15091406 (PMC13165059; doi:10.3390/plants15091406)
Supplement: Supplementary file 1 [file plants-15-01406-s001.zip]

Archive with 9 entries (9 files):
- C7_C30 170625bb.pdf
- EBbb.pdf
- EI bb.pdf
- ELbb.pdf
- EMbb.pdf
- EN bb.pdf
- EP bb.pdf
- EU bb.pdf
- Suplementar materials Figure S1.pdf
